# Supplementary material for: Reliability of Total Serum IgE Levels to Define Type 2 High and Low Asthma Phenotypes
Source: J Clin Med. 2023 Aug 22;12(17):5447. doi: 10.3390/jcm12175447 (PMC10488214; doi:10.3390/jcm12175447)
Supplement: Supplementary file 1 [file jcm-12-05447-s001.zip]

Archive with 1 entries (1 files):
- jcm-2533113-supplementary.pdf
